# Supplementary material for: Aramid Nanofiber/XNBR Nanocomposite with High Mechanical, Thermal, and Electrical Performance
Source: Nanomaterials (Basel). 2023 Jan 13;13(2):335. doi: 10.3390/nano13020335 (PMC9860882; doi:10.3390/nano13020335)
Supplement: Supplementary file 1 [file nanomaterials-13-00335-s001.zip]

Archive with 1 entries (1 files):
- nanomaterials-2070696-supplementary.pdf
